# Supplementary material for: ﻿Morphological and phylogenetic analyses reveal two new species of Neohelicomyces (Tubeufiales, Tubeufiaceae) from China
Source: MycoKeys. 2025 Aug 29;121:237–51. doi: 10.3897/mycokeys.121.158721 (PMC12413619; doi:10.3897/mycokeys.121.158721)
Supplement: XML Treatment for Neohelicomyces aquisubtropicus [file mycokeys.121.158721-treatment1.xml]

<!DOCTYPE tp:taxon-treatment
  PUBLIC "-//TaxonX//DTD Taxonomic Treatment Publishing DTD v0 20100105//EN" "tax-treatment-NSO.dtd">
<tp:taxon-treatment xmlns:tp="http://www.plazi.org/taxpub"><tp:treatment-meta><kwd-group><label>Taxon classification</label><kwd>
              <named-content content-type="kingdom">Fungi</named-content>
            </kwd><kwd>
              <named-content content-type="order">Tubeufiales</named-content>
            </kwd><kwd>
              <named-content content-type="family">Tubeufiaceae</named-content>
            </kwd></kwd-group><mixed-citation publication-type="journal"><person-group><name><surname>Ma</surname><given-names>Xiao-Yan</given-names></name><name><surname>Song</surname><given-names>Dan-Dan</given-names></name><name><surname>Ma</surname><given-names>Jian</given-names></name></person-group><article-title>﻿Morphological and phylogenetic analyses reveal two new species of <italic><tp:taxon-name><tp:taxon-name-part taxon-name-part-type="genus" reg="Neohelicomyces">Neohelicomyces</tp:taxon-name-part></tp:taxon-name></italic> (<tp:taxon-name><tp:taxon-name-part taxon-name-part-type="order">Tubeufiales</tp:taxon-name-part></tp:taxon-name>, <tp:taxon-name><tp:taxon-name-part taxon-name-part-type="family">Tubeufiaceae</tp:taxon-name-part></tp:taxon-name>) from China</article-title><source>MycoKeys</source><day>29</day><month>08</month><year>2025</year><volume>121</volume><fpage>237</fpage><lpage>251</lpage><pub-id pub-id-type="doi">10.3897/mycokeys.121.158721</pub-id></mixed-citation></tp:treatment-meta><tp:nomenclature><label>﻿</label><tp:taxon-name><object-id xmlns:xlink="http://www.w3.org/1999/xlink" content-type="arpha" xlink:type="simple">6CA725B7-D38A-5694-9E7F-411C2D3CC073</object-id>
            <tp:taxon-name-part taxon-name-part-type="genus" reg="Neohelicomyces">Neohelicomyces</tp:taxon-name-part>
            <tp:taxon-name-part taxon-name-part-type="species" reg="aquisubtropicus">aquisubtropicus</tp:taxon-name-part>
            <object-id xmlns:xlink="http://www.w3.org/1999/xlink" content-type="mycobank" xlink:type="simple">904050</object-id>
          </tp:taxon-name><tp:taxon-authority>X.Y. Ma, Y.Z. Lu &amp; J. Ma</tp:taxon-authority><tp:taxon-status xmlns:xlink="http://www.w3.org/1999/xlink" xlink:type="simple">sp. nov.</tp:taxon-status><xref ref-type="fig" rid="F2">Fig. 2</xref></tp:nomenclature><tp:treatment-sec sec-type="etymology" id="SECID0EV3AI"><title>Etymology.</title><p>“aqui-’’ refers to the aquatic habitat of this fungus, and ‘‘-<tp:taxon-name><tp:taxon-name-part taxon-name-part-type="genus" reg="Neohelicomyces"/><tp:taxon-name-part taxon-name-part-type="species" reg="subtropicus">subtropicus</tp:taxon-name-part></tp:taxon-name>’’ means the climate type where the fungus was collected.</p><fig id="F2" position="float" orientation="portrait"><object-id xmlns:xlink="http://www.w3.org/1999/xlink" content-type="doi" xlink:type="simple">10.3897/mycokeys.121.158721.figure2</object-id><object-id xmlns:xlink="http://www.w3.org/1999/xlink" content-type="arpha" xlink:type="simple">A4E0EFE9-56BB-5A53-B47D-B3F1C84DF64B</object-id><label>Figure 2.</label><caption><p><italic><tp:taxon-name><tp:taxon-name-part taxon-name-part-type="genus" reg="Neohelicomyces">Neohelicomyces</tp:taxon-name-part> <tp:taxon-name-part taxon-name-part-type="species" reg="aquisubtropicus">aquisubtropicus</tp:taxon-name-part></tp:taxon-name></italic> (<named-content xmlns:xlink="http://www.w3.org/1999/xlink" content-type="dwc:institutional_code" xlink:title="Herbarium of Kunming Institute of Botany, Chinese Academy of Sciences" xlink:href="http://grbio.org/institution/cryptogamic-herbarium-kunming-institute-botany" xlink:type="simple">HKAS</named-content> 128947, holotype). <bold>a, b.</bold> Colonies on the host surface; <bold>c–e.</bold> Conidiophores, conidiogenous cells, and conidia; <bold>f, g.</bold> Conidiogenous cells; <bold>h.</bold> Germinated conidium; <bold>i–m.</bold> Conidia; <bold>n, o.</bold> Colonies on <abbrev xmlns:xlink="http://www.w3.org/1999/xlink" xlink:title="potato dextrose agar" id="ABBRID0EH5AI" xlink:type="simple">PDA</abbrev> from above and below after 45 days of incubation at room temperature. Scale bars: 20 μm (<bold>c–e</bold>); 10 μm (<bold>f–m</bold>).</p></caption><graphic xmlns:xlink="http://www.w3.org/1999/xlink" xlink:href="mycokeys-121-237-g002.jpg" position="float" orientation="portrait" xlink:type="simple" id="oo_1405143.jpg"><uri content-type="original_file" xlink:type="simple">https://binary.pensoft.net/fig/1405143</uri></graphic></fig></tp:treatment-sec><tp:treatment-sec sec-type="Holotype" id="SECID0EU5AI"><title>Holotype.</title><p><named-content xmlns:xlink="http://www.w3.org/1999/xlink" content-type="dwc:institutional_code" xlink:title="Herbarium of Kunming Institute of Botany, Chinese Academy of Sciences" xlink:href="http://grbio.org/institution/cryptogamic-herbarium-kunming-institute-botany" xlink:type="simple">HKAS</named-content> 128947</p></tp:treatment-sec><tp:treatment-sec sec-type="description" id="SECID0E55AI"><title>Description.</title><p><bold><italic>Saprobic</italic></bold> on decaying wood in a terrestrial habitat. <bold><italic>Sexual morph</italic></bold> Undetermined. <bold><italic>Asexual morph</italic></bold> Hyphomycetous, helicosporous. <bold><italic>Colonies</italic></bold> on natural substrate superficial, white, effuse, gregarious, with massive glistening conidia. <bold><italic>Mycelium</italic></bold> partly superficial, composed of hyaline to pale brown, branched, septate, guttulate, smooth hyphae. <bold><italic>Conidiophores</italic></bold> 144–193.5 × 3.5–6.5 μm (x–̄ = 167.5 × 5 μm, n = 25), macronematous, mononematous, erect, cylindrical, straight or slightly flexuous, typically curved at the apex, unbranched, septate, subhyaline to pale brown, thick-walled. <bold><italic>Conidiogenous cells</italic></bold> 11.5–15 × 3.5–5 μm (x–̄ = 13.5 × 4 μm, n = 30), holoblastic, monoblastic, or polyblastic, integrated, intercalary, cylindrical, with denticles, subhyaline to pale brown, smooth-walled. <bold><italic>Conidia</italic></bold> solitary, pleurogenous, helicoid, tapering towards the rounded ends, developing on tooth-like protrusions, 14.5–17 μm diam., and conidial filament 2–4 μm wide (x–̄ = 15.5 × 3 μm, n = 25), 82.5–126.5 μm long (x–̄ = 105.5 μm, n = 30), tightly coiled up to 3<sup>1</sup>/<sub>2</sub> times, becoming loosely coiled in water, aseptate, guttulate, hyaline, smooth-walled.</p></tp:treatment-sec><tp:treatment-sec sec-type="description" id="SECID0ECABI"><title>Culture characteristics.</title><p>Conidia germinate on <abbrev xmlns:xlink="http://www.w3.org/1999/xlink" xlink:title="potato dextrose agar" id="ABBRID0EIABI" xlink:type="simple">PDA</abbrev> within 10 hours, producing germ tubes from the conidial body. Colonies on <abbrev xmlns:xlink="http://www.w3.org/1999/xlink" xlink:title="potato dextrose agar" id="ABBRID0EMABI" xlink:type="simple">PDA</abbrev> are circular with a raised surface and entire margin, reaching 5 cm in diameter after 45 days at room temperature (approximately 25 °C), and are pale brown to dark brown on both the surface and reverse sides.</p></tp:treatment-sec><tp:treatment-sec sec-type="material" id="SECID0EQABI"><title>Material examined.</title><p>China • Guizhou Province, Qiannan Buyi and Miao Autonomous Prefecture, Libo County, on decaying wood in a terrestrial habitat, 10 April 2022, Jian Ma, MN6 (<named-content xmlns:xlink="http://www.w3.org/1999/xlink" content-type="dwc:institutional_code" xlink:title="Herbarium of Kunming Institute of Botany, Chinese Academy of Sciences" xlink:href="http://grbio.org/institution/cryptogamic-herbarium-kunming-institute-botany" xlink:type="simple">HKAS</named-content> 128947, holotype), ex-type living cultures <abbrev xmlns:xlink="http://www.w3.org/1999/xlink" xlink:title="Guizhou Culture Collection" id="ABBRID0E1ABI" xlink:type="simple">GZCC</abbrev> 23-0080; • <italic>Ibid</italic>., MN6.1 (GZAAS 24-0077, paratype), living culture <abbrev xmlns:xlink="http://www.w3.org/1999/xlink" xlink:title="Guizhou Culture Collection" id="ABBRID0EABBI" xlink:type="simple">GZCC</abbrev> 24-0163.</p></tp:treatment-sec><tp:treatment-sec sec-type="notes" id="SECID0EEBBI"><title>Notes.</title><p>Based on phylogenetic analyses, our isolates (<abbrev xmlns:xlink="http://www.w3.org/1999/xlink" xlink:title="Guizhou Culture Collection" id="ABBRID0EKBBI" xlink:type="simple">GZCC</abbrev> 23-0080 and <abbrev xmlns:xlink="http://www.w3.org/1999/xlink" xlink:title="Guizhou Culture Collection" id="ABBRID0EOBBI" xlink:type="simple">GZCC</abbrev> 24-0163) clustered with <italic><tp:taxon-name><tp:taxon-name-part taxon-name-part-type="genus" reg="Neohelicomyces">Neohelicomyces</tp:taxon-name-part> <tp:taxon-name-part taxon-name-part-type="species" reg="denticulatus">denticulatus</tp:taxon-name-part></tp:taxon-name></italic> (<abbrev xmlns:xlink="http://www.w3.org/1999/xlink" xlink:title="Guizhou Culture Collection" id="ABBRID0E4BBI" xlink:type="simple">GZCC</abbrev> 19-0444), <italic><tp:taxon-name><tp:taxon-name-part taxon-name-part-type="genus" reg="Neohelicomyces">N.</tp:taxon-name-part> <tp:taxon-name-part taxon-name-part-type="species" reg="edgeworthiae">edgeworthiae</tp:taxon-name-part></tp:taxon-name></italic> (CGMCC 3.25565), and <italic><tp:taxon-name><tp:taxon-name-part taxon-name-part-type="genus" reg="Neohelicomyces">N.</tp:taxon-name-part> <tp:taxon-name-part taxon-name-part-type="species" reg="pandanicola">pandanicola</tp:taxon-name-part></tp:taxon-name></italic> (KUMCC 16-0143) (Fig. <xref ref-type="fig" rid="F1">1</xref>). <italic><tp:taxon-name><tp:taxon-name-part taxon-name-part-type="genus" reg="Neohelicomyces">Neohelicomyces</tp:taxon-name-part> <tp:taxon-name-part taxon-name-part-type="species" reg="aquisubtropicus">aquisubtropicus</tp:taxon-name-part></tp:taxon-name></italic> (<named-content xmlns:xlink="http://www.w3.org/1999/xlink" content-type="dwc:institutional_code" xlink:title="Herbarium of Kunming Institute of Botany, Chinese Academy of Sciences" xlink:href="http://grbio.org/institution/cryptogamic-herbarium-kunming-institute-botany" xlink:type="simple">HKAS</named-content> 128947) differs from <italic><tp:taxon-name><tp:taxon-name-part taxon-name-part-type="genus" reg="Neohelicomyces">N.</tp:taxon-name-part> <tp:taxon-name-part taxon-name-part-type="species" reg="edgeworthiae">edgeworthiae</tp:taxon-name-part></tp:taxon-name></italic> (<named-content xmlns:xlink="http://www.w3.org/1999/xlink" content-type="dwc:institutional_code" xlink:title="Herbarium of Kunming Institute of Botany, Chinese Academy of Sciences" xlink:href="http://grbio.org/institution/cryptogamic-herbarium-kunming-institute-botany" xlink:type="simple">HKAS</named-content> 128877) in having smaller conidia (14.5–17 μm diam. and 82.5–126.5 μm long <italic>vs.</italic> 21.5–34 μm diam. and 121–177 μm long) (<xref ref-type="bibr" rid="B28">Ma et al. 2024b</xref>). Additionally, <italic><tp:taxon-name><tp:taxon-name-part taxon-name-part-type="genus" reg="Neohelicomyces">N.</tp:taxon-name-part> <tp:taxon-name-part taxon-name-part-type="species" reg="denticulatus">denticulatus</tp:taxon-name-part></tp:taxon-name></italic> (GZAAS 20-0339) and <italic><tp:taxon-name><tp:taxon-name-part taxon-name-part-type="genus" reg="Neohelicomyces">N.</tp:taxon-name-part> <tp:taxon-name-part taxon-name-part-type="species" reg="pandanicola">pandanicola</tp:taxon-name-part></tp:taxon-name></italic> (<named-content xmlns:xlink="http://www.w3.org/1999/xlink" content-type="dwc:institutional_code" xlink:title="Herbarium of Kunming Institute of Botany, Chinese Academy of Sciences" xlink:href="http://grbio.org/institution/cryptogamic-herbarium-kunming-institute-botany" xlink:type="simple">HKAS</named-content> 96202) can be distinguished from <italic><tp:taxon-name><tp:taxon-name-part taxon-name-part-type="genus" reg="Neohelicomyces">N.</tp:taxon-name-part> <tp:taxon-name-part taxon-name-part-type="species" reg="aquisubtropicus">aquisubtropicus</tp:taxon-name-part></tp:taxon-name></italic> (<named-content xmlns:xlink="http://www.w3.org/1999/xlink" content-type="dwc:institutional_code" xlink:title="Herbarium of Kunming Institute of Botany, Chinese Academy of Sciences" xlink:href="http://grbio.org/institution/cryptogamic-herbarium-kunming-institute-botany" xlink:type="simple">HKAS</named-content> 128947) by their wider conidial diameters (16–22 μm and 28–44 μm <italic>vs.</italic> 14.5–17 μm) (<xref ref-type="bibr" rid="B38">Tibpromma et al. 2018</xref>; <xref ref-type="bibr" rid="B45">Yang et al. 2023</xref>). Moreover, base pair comparisons between <italic><tp:taxon-name><tp:taxon-name-part taxon-name-part-type="genus" reg="Neohelicomyces">N.</tp:taxon-name-part> <tp:taxon-name-part taxon-name-part-type="species" reg="aquisubtropicus">aquisubtropicus</tp:taxon-name-part></tp:taxon-name></italic> (<abbrev xmlns:xlink="http://www.w3.org/1999/xlink" xlink:title="Guizhou Culture Collection" id="ABBRID0E4FBI" xlink:type="simple">GZCC</abbrev> 23-0080) and related species reveal the following differences. Compared to <italic><tp:taxon-name><tp:taxon-name-part taxon-name-part-type="genus" reg="Neohelicomyces">N.</tp:taxon-name-part> <tp:taxon-name-part taxon-name-part-type="species" reg="denticulatus">denticulatus</tp:taxon-name-part></tp:taxon-name></italic> (<abbrev xmlns:xlink="http://www.w3.org/1999/xlink" xlink:title="Guizhou Culture Collection" id="ABBRID0EMGBI" xlink:type="simple">GZCC</abbrev> 19-0444), there are 23/487 bp differences in ITS (4.7%, with 13 gaps). Compared to <italic><tp:taxon-name><tp:taxon-name-part taxon-name-part-type="genus" reg="Neohelicomyces">N.</tp:taxon-name-part> <tp:taxon-name-part taxon-name-part-type="species" reg="edgeworthiae">edgeworthiae</tp:taxon-name-part></tp:taxon-name></italic> (CGMCC 3.25565), there are 26/521 bp differences in ITS (5.0%, with 14 gaps), 21/929 bp differences in <italic>tef</italic>1-α (2.3%, with 7 gaps), and 27/811 bp differences in <italic>rpb</italic>2 (3.3%, with 10 gaps). In comparison with <italic><tp:taxon-name><tp:taxon-name-part taxon-name-part-type="genus" reg="Neohelicomyces">N.</tp:taxon-name-part> <tp:taxon-name-part taxon-name-part-type="species" reg="pandanicola">pandanicola</tp:taxon-name-part></tp:taxon-name></italic> (KUMCC 16-0143), there are 27/509 bp differences in ITS (5.3%, with 13 gaps) and 15/827 bp differences in <italic>tef</italic>1-α (1.8%, with 7 gaps). Therefore, we introduce <italic><tp:taxon-name><tp:taxon-name-part taxon-name-part-type="genus" reg="Neohelicomyces">N.</tp:taxon-name-part> <tp:taxon-name-part taxon-name-part-type="species" reg="aquisubtropicus">aquisubtropicus</tp:taxon-name-part></tp:taxon-name></italic> as a new species based on morphology and multigene phylogenetic analysis.</p></tp:treatment-sec><tp:treatment-sec><!--Section generated to contain objects referenced in tp:taxon-treatment.--><fig id="F1" position="float" orientation="portrait"><object-id xmlns:xlink="http://www.w3.org/1999/xlink" content-type="doi" xlink:type="simple">10.3897/mycokeys.121.158721.figure1</object-id><object-id xmlns:xlink="http://www.w3.org/1999/xlink" content-type="arpha" xlink:type="simple">C8772264-A62A-5A81-A807-816C55537CEC</object-id><label>Figure 1.</label><caption><p>Phylogenetic tree generated from <abbrev xmlns:xlink="http://www.w3.org/1999/xlink" xlink:title="maximum likelihood" id="ABBRID0ECXAI" xlink:type="simple">ML</abbrev> analysis based on the combined ITS, LSU, <italic>tef</italic>1-α, and <italic>rpb</italic>2 sequence data. Bootstrap support values for <abbrev xmlns:xlink="http://www.w3.org/1999/xlink" xlink:title="maximum likelihood" id="ABBRID0EKXAI" xlink:type="simple">ML</abbrev> (≥ 75%) and BI (≥ 0.95) are indicated near their respective nodes. The tree is rooted with <italic><tp:taxon-name><tp:taxon-name-part taxon-name-part-type="genus" reg="Helicotubeufia">Helicotubeufia</tp:taxon-name-part> <tp:taxon-name-part taxon-name-part-type="species" reg="hydei">hydei</tp:taxon-name-part></tp:taxon-name></italic> (MFLUCC 17-1980) and <italic><tp:taxon-name><tp:taxon-name-part taxon-name-part-type="genus" reg="Helicotubeufia">H.</tp:taxon-name-part> <tp:taxon-name-part taxon-name-part-type="species" reg="jonesii">jonesii</tp:taxon-name-part></tp:taxon-name></italic> (MFLUCC 17-0043). Ex-type strains are denoted with “T,” and newly obtained strains are in bold black fonts.</p></caption><graphic xmlns:xlink="http://www.w3.org/1999/xlink" xlink:href="mycokeys-121-237-g001.jpg" position="float" orientation="portrait" xlink:type="simple" id="oo_1405142.jpg"><uri content-type="original_file" xlink:type="simple">https://binary.pensoft.net/fig/1405142</uri></graphic></fig></tp:treatment-sec><ref-list><ref id="B28"><mixed-citation xmlns:xlink="http://www.w3.org/1999/xlink" xlink:type="simple"><person-group><name name-style="western"><surname>Ma</surname><given-names>J</given-names></name><name name-style="western"><surname>Hyde</surname><given-names>KD</given-names></name><name name-style="western"><surname>Tibpromma</surname><given-names>S</given-names></name><name name-style="western"><surname>Gomdola</surname><given-names>D</given-names></name><name name-style="western"><surname>Liu</surname><given-names>NG</given-names></name><name name-style="western"><surname>Norphanphoun</surname><given-names>C</given-names></name><name name-style="western"><surname>Bao</surname><given-names>DF</given-names></name><name name-style="western"><surname>Boonmee</surname><given-names>S</given-names></name><name name-style="western"><surname>Xiao</surname><given-names>XJ</given-names></name><name name-style="western"><surname>Zhang</surname><given-names>LJ</given-names></name><name name-style="western"><surname>Luo</surname><given-names>ZL</given-names></name><name name-style="western"><surname>Zhao</surname><given-names>Q</given-names></name><name name-style="western"><surname>Suwannarach</surname><given-names>N</given-names></name><name name-style="western"><surname>Karunarathna</surname><given-names>SC</given-names></name><name name-style="western"><surname>Liu</surname><given-names>JK</given-names></name><name name-style="western"><surname>Lu</surname><given-names>YZ</given-names></name></person-group> (<year>2024b</year>) <article-title>Taxonomy and systematics of lignicolous helicosporous hyphomycetes.</article-title><source>Fungal Diversity</source><volume>129</volume>: <fpage>365</fpage>–<lpage>653</lpage>. <ext-link xlink:href="10.1007/s13225-024-00544-9" ext-link-type="doi" xlink:type="simple">https://doi.org/10.1007/s13225-024-00544-9</ext-link></mixed-citation></ref><ref id="B38"><mixed-citation xmlns:xlink="http://www.w3.org/1999/xlink" xlink:type="simple"><person-group><name name-style="western"><surname>Tibpromma</surname><given-names>S</given-names></name><name name-style="western"><surname>Hyde</surname><given-names>KD</given-names></name><name name-style="western"><surname>McKenzie</surname><given-names>EHC</given-names></name><name name-style="western"><surname>Bhat</surname><given-names>DJ</given-names></name><name name-style="western"><surname>Phillips</surname><given-names>AJL</given-names></name><name name-style="western"><surname>Wanasinghe</surname><given-names>DN</given-names></name><name name-style="western"><surname>Samarakoon</surname><given-names>MC</given-names></name><name name-style="western"><surname>Jayawardena</surname><given-names>RS</given-names></name><name name-style="western"><surname>Dissanayake</surname><given-names>AJ</given-names></name><name name-style="western"><surname>Tennakoon</surname><given-names>DS</given-names></name><name name-style="western"><surname>Doilom</surname><given-names>M</given-names></name><name name-style="western"><surname>Phookamsak</surname><given-names>R</given-names></name><name name-style="western"><surname>Tang</surname><given-names>AMC</given-names></name><name name-style="western"><surname>Xu</surname><given-names>JC</given-names></name><name name-style="western"><surname>Mortimer</surname><given-names>PE</given-names></name><name name-style="western"><surname>Promputtha</surname><given-names>I</given-names></name><name name-style="western"><surname>Maharachchikumbura</surname><given-names>SSN</given-names></name><name name-style="western"><surname>Khan</surname><given-names>S</given-names></name><name name-style="western"><surname>Karunarathna</surname><given-names>SC</given-names></name></person-group> (<year>2018</year>) <article-title>Fungal diversity notes 840–928: Micro-fungi associated with <tp:taxon-name><tp:taxon-name-part taxon-name-part-type="family">Pandanaceae</tp:taxon-name-part></tp:taxon-name>.</article-title><source>Fungal Diversity</source><volume>93</volume>: <fpage>1</fpage>–<lpage>160</lpage>. <ext-link xlink:href="10.1007/s13225-018-0408-6" ext-link-type="doi" xlink:type="simple">https://doi.org/10.1007/s13225-018-0408-6</ext-link></mixed-citation></ref><ref id="B45"><mixed-citation xmlns:xlink="http://www.w3.org/1999/xlink" xlink:type="simple"><person-group><name name-style="western"><surname>Yang</surname><given-names>J</given-names></name><name name-style="western"><surname>Liu</surname><given-names>LL</given-names></name><name name-style="western"><surname>Jones</surname><given-names>EBG</given-names></name><name name-style="western"><surname>Hyde</surname><given-names>KD</given-names></name><name name-style="western"><surname>Liu</surname><given-names>ZY</given-names></name><name name-style="western"><surname>Bao</surname><given-names>DF</given-names></name><name name-style="western"><surname>Liu</surname><given-names>NG</given-names></name><name name-style="western"><surname>Li</surname><given-names>WL</given-names></name><name name-style="western"><surname>Shen</surname><given-names>HW</given-names></name><name name-style="western"><surname>Yu</surname><given-names>XD</given-names></name></person-group> (<year>2023</year>) <article-title>Freshwater fungi from karst landscapes in China and Thailand.</article-title><source>Fungal Diversity</source><volume>119</volume>: <fpage>1</fpage>–<lpage>212</lpage>. <ext-link xlink:href="10.1007/s13225-023-00514-7" ext-link-type="doi" xlink:type="simple">https://doi.org/10.1007/s13225-023-00514-7</ext-link></mixed-citation></ref></ref-list></tp:taxon-treatment>
