# Supplementary material for: ﻿Morphological and phylogenetic analyses reveal two new species of Neohelicomyces (Tubeufiales, Tubeufiaceae) from China
Source: MycoKeys. 2025 Aug 29;121:237–51. doi: 10.3897/mycokeys.121.158721 (PMC12413619; doi:10.3897/mycokeys.121.158721)
Supplement: XML Treatment for Neohelicomyces wuzhishanensis [file mycokeys.121.158721-treatment2.xml]

<!DOCTYPE tp:taxon-treatment
  PUBLIC "-//TaxonX//DTD Taxonomic Treatment Publishing DTD v0 20100105//EN" "tax-treatment-NSO.dtd">
<tp:taxon-treatment xmlns:tp="http://www.plazi.org/taxpub"><tp:treatment-meta><kwd-group><label>Taxon classification</label><kwd>
              <named-content content-type="kingdom">Fungi</named-content>
            </kwd><kwd>
              <named-content content-type="order">Tubeufiales</named-content>
            </kwd><kwd>
              <named-content content-type="family">Tubeufiaceae</named-content>
            </kwd></kwd-group><mixed-citation publication-type="journal"><person-group><name><surname>Ma</surname><given-names>Xiao-Yan</given-names></name><name><surname>Song</surname><given-names>Dan-Dan</given-names></name><name><surname>Ma</surname><given-names>Jian</given-names></name></person-group><article-title>﻿Morphological and phylogenetic analyses reveal two new species of <italic><tp:taxon-name><tp:taxon-name-part taxon-name-part-type="genus" reg="Neohelicomyces">Neohelicomyces</tp:taxon-name-part></tp:taxon-name></italic> (<tp:taxon-name><tp:taxon-name-part taxon-name-part-type="order">Tubeufiales</tp:taxon-name-part></tp:taxon-name>, <tp:taxon-name><tp:taxon-name-part taxon-name-part-type="family">Tubeufiaceae</tp:taxon-name-part></tp:taxon-name>) from China</article-title><source>MycoKeys</source><day>29</day><month>08</month><year>2025</year><volume>121</volume><fpage>237</fpage><lpage>251</lpage><pub-id pub-id-type="doi">10.3897/mycokeys.121.158721</pub-id></mixed-citation></tp:treatment-meta><tp:nomenclature><label>﻿</label><tp:taxon-name><object-id xmlns:xlink="http://www.w3.org/1999/xlink" content-type="arpha" xlink:type="simple">80BE7AFF-2F46-59B0-99AC-881ADA99853E</object-id>
            <tp:taxon-name-part taxon-name-part-type="genus" reg="Neohelicomyces">Neohelicomyces</tp:taxon-name-part>
            <tp:taxon-name-part taxon-name-part-type="species" reg="wuzhishanensis">wuzhishanensis</tp:taxon-name-part>
            <object-id xmlns:xlink="http://www.w3.org/1999/xlink" content-type="mycobank" xlink:type="simple">904051</object-id>
          </tp:taxon-name><tp:taxon-authority>X.Y. Ma, Y.Z. Lu &amp; J. Ma</tp:taxon-authority><tp:taxon-status xmlns:xlink="http://www.w3.org/1999/xlink" xlink:type="simple">sp. nov.</tp:taxon-status><xref ref-type="fig" rid="F3">Fig. 3</xref></tp:nomenclature><tp:treatment-sec sec-type="etymology" id="SECID0EFJBI"><title>Etymology.</title><p>“<italic><tp:taxon-name><tp:taxon-name-part taxon-name-part-type="genus" reg="Neohelicomyces"/><tp:taxon-name-part taxon-name-part-type="species" reg="wuzhishanensis">wuzhishanensis</tp:taxon-name-part></tp:taxon-name></italic>” refers to the type location “Wuzhishan National Nature Reserve.”</p><fig id="F3" position="float" orientation="portrait"><object-id xmlns:xlink="http://www.w3.org/1999/xlink" content-type="doi" xlink:type="simple">10.3897/mycokeys.121.158721.figure3</object-id><object-id xmlns:xlink="http://www.w3.org/1999/xlink" content-type="arpha" xlink:type="simple">A76060E1-F337-54CF-947D-227D34F6AF85</object-id><label>Figure 3.</label><caption><p><italic><tp:taxon-name><tp:taxon-name-part taxon-name-part-type="genus" reg="Neohelicomyces">Neohelicomyces</tp:taxon-name-part> <tp:taxon-name-part taxon-name-part-type="species" reg="wuzhishanensis">wuzhishanensis</tp:taxon-name-part></tp:taxon-name></italic> (<named-content xmlns:xlink="http://www.w3.org/1999/xlink" content-type="dwc:institutional_code" xlink:title="Herbarium of Kunming Institute of Botany, Chinese Academy of Sciences" xlink:href="http://grbio.org/institution/cryptogamic-herbarium-kunming-institute-botany" xlink:type="simple">HKAS</named-content> 128942, holotype). <bold>a, b.</bold> Colonies on the host surface; <bold>c–h.</bold> Conidiophores, conidiogenous cells, and conidia; <bold>i–l.</bold> Conidia; <bold>m.</bold> A germinated conidium; <bold>n, o.</bold> Colonies on <abbrev xmlns:xlink="http://www.w3.org/1999/xlink" xlink:title="potato dextrose agar" id="ABBRID0EWKBI" xlink:type="simple">PDA</abbrev> from above and below after 39 days of incubation at room temperature. Scale bars: 30 μm (<bold>c–f</bold>); 20 μm (<bold>h, m</bold>); 10 μm (<bold>g, i–l</bold>).</p></caption><graphic xmlns:xlink="http://www.w3.org/1999/xlink" xlink:href="mycokeys-121-237-g003.jpg" position="float" orientation="portrait" xlink:type="simple" id="oo_1405144.jpg"><uri content-type="original_file" xlink:type="simple">https://binary.pensoft.net/fig/1405144</uri></graphic></fig></tp:treatment-sec><tp:treatment-sec sec-type="Holotype" id="SECID0EFLBI"><title>Holotype.</title><p><named-content xmlns:xlink="http://www.w3.org/1999/xlink" content-type="dwc:institutional_code" xlink:title="Herbarium of Kunming Institute of Botany, Chinese Academy of Sciences" xlink:href="http://grbio.org/institution/cryptogamic-herbarium-kunming-institute-botany" xlink:type="simple">HKAS</named-content> 128942</p></tp:treatment-sec><tp:treatment-sec sec-type="description" id="SECID0EPLBI"><title>Description.</title><p><bold><italic>Saprobic</italic></bold> on submerged decaying wood in a freshwater habitat. <bold><italic>Sexual morph</italic></bold> Undetermined. <bold><italic>Asexual morph</italic></bold> Hyphomycetous, helicosporous. <bold><italic>Colonies</italic></bold> on natural substrate superficial, effuse, gregarious, white. <bold><italic>Mycelium</italic></bold> partly immersed, composed of hyaline to pale brown, branched, septate, guttulate, smooth hyphae. <bold><italic>Conidiophores</italic></bold> 92–190 × 3.5–5 μm (x–̄ = 140 × 4.5 μm, n = 25), macronematous, mononematous, erect, cylindrical, widest at the base, tapering towards narrow apex, straight or slightly flexuous, occasionally branched, septate, subhyaline to pale brown, thick-walled. <bold><italic>Conidiogenous cells</italic></bold> 9.5–16.5 × 2.5–5 μm (x–̄ = 14 × 4 μm, n = 20), holoblastic, monoblastic, or polyblastic, integrated, intercalary or terminal, cylindrical, with tiny tooth-like or bladder-like protrusions, subhyaline to pale brown, smooth-walled. <bold><italic>Conidia</italic></bold> solitary, acropleurogenous, helicoid, tapering towards the rounded ends, developing on tooth-like protrusions, 23–26 μm diam., and conidial filament 2.3–3.5 μm wide (x–̄ = 24.5 × 2.8 μm, n = 20), 118–143.5 μm long (x–̄ = 129 μm, n = 20), tightly coiled 1.5–2 times, becoming loosely coiled in water, aseptate, guttulate, hyaline, smooth-walled.</p></tp:treatment-sec><tp:treatment-sec sec-type="description" id="SECID0EPMBI"><title>Culture characteristics.</title><p>Conidia germinate on <abbrev xmlns:xlink="http://www.w3.org/1999/xlink" xlink:title="potato dextrose agar" id="ABBRID0EVMBI" xlink:type="simple">PDA</abbrev> within 14 hours, producing germ tubes from the conidial body. Colonies on <abbrev xmlns:xlink="http://www.w3.org/1999/xlink" xlink:title="potato dextrose agar" id="ABBRID0EZMBI" xlink:type="simple">PDA</abbrev> are irregular with a raised surface and undulate margin, reaching 3 cm in diameter after 39 days at room temperature (approximately 25 °C), and are brown to dark brown on both the surface and reverse sides.</p></tp:treatment-sec><tp:treatment-sec sec-type="material" id="SECID0E4MBI"><title>Material examined.</title><p>China • Hainan Province, Wuzhishan City, Shuimanhe tropical rainforest scenic area in Wuzhishan, <named-content xmlns:xlink="http://www.w3.org/1999/xlink" content-type="dwc:verbatimCoordinates" xlink:type="simple"><named-content content-type="geo-json" specific-use="{&#34;type&#34;:&#34;Point&#34;,&#34;coordinates&#34;:[110.050000,19.533333]}" id="NCID0EGNBI" xlink:type="simple">18°92'N, 109°63'E</named-content></named-content>, on rotting wood in a freshwater habitat, 15 August 2021, Jian Ma, WZS8.2 (<named-content xmlns:xlink="http://www.w3.org/1999/xlink" content-type="dwc:institutional_code" xlink:title="Herbarium of Kunming Institute of Botany, Chinese Academy of Sciences" xlink:href="http://grbio.org/institution/cryptogamic-herbarium-kunming-institute-botany" xlink:type="simple">HKAS</named-content> 128942, holotype), ex-type living cultures <abbrev xmlns:xlink="http://www.w3.org/1999/xlink" xlink:title="Guizhou Culture Collection" id="ABBRID0EPNBI" xlink:type="simple">GZCC</abbrev> 23-0410; • <italic>Ibid</italic>., WZS8.5 (GZAAS 24-0078, paratype), living culture <abbrev xmlns:xlink="http://www.w3.org/1999/xlink" xlink:title="Guizhou Culture Collection" id="ABBRID0EVNBI" xlink:type="simple">GZCC</abbrev> 24-0164.</p></tp:treatment-sec><tp:treatment-sec sec-type="notes" id="SECID0EZNBI"><title>Notes.</title><p>In our phylogenetic tree (Fig. <xref ref-type="fig" rid="F1">1</xref>), our isolates (<abbrev xmlns:xlink="http://www.w3.org/1999/xlink" xlink:title="Guizhou Culture Collection" id="ABBRID0EDOBI" xlink:type="simple">GZCC</abbrev> 23-0410 and <abbrev xmlns:xlink="http://www.w3.org/1999/xlink" xlink:title="Guizhou Culture Collection" id="ABBRID0EHOBI" xlink:type="simple">GZCC</abbrev> 24-0164) formed a sister clade to <italic><tp:taxon-name><tp:taxon-name-part taxon-name-part-type="genus" reg="Neohelicomyces">N.</tp:taxon-name-part> <tp:taxon-name-part taxon-name-part-type="species" reg="guizhouensis">guizhouensis</tp:taxon-name-part></tp:taxon-name></italic> (<abbrev xmlns:xlink="http://www.w3.org/1999/xlink" xlink:title="Guizhou Culture Collection" id="ABBRID0EWOBI" xlink:type="simple">GZCC</abbrev> 23-0725) with 92% <abbrev xmlns:xlink="http://www.w3.org/1999/xlink" xlink:title="maximum likelihood" id="ABBRID0E1OBI" xlink:type="simple">ML</abbrev> bootstrap support. <italic><tp:taxon-name><tp:taxon-name-part taxon-name-part-type="genus" reg="Neohelicomyces">Neohelicomyces</tp:taxon-name-part> <tp:taxon-name-part taxon-name-part-type="species" reg="wuzhishanensis">wuzhishanensis</tp:taxon-name-part></tp:taxon-name></italic> (<named-content xmlns:xlink="http://www.w3.org/1999/xlink" content-type="dwc:institutional_code" xlink:title="Herbarium of Kunming Institute of Botany, Chinese Academy of Sciences" xlink:href="http://grbio.org/institution/cryptogamic-herbarium-kunming-institute-botany" xlink:type="simple">HKAS</named-content> 128942) can be distinguished from <italic><tp:taxon-name><tp:taxon-name-part taxon-name-part-type="genus" reg="Neohelicomyces">N.</tp:taxon-name-part> <tp:taxon-name-part taxon-name-part-type="species" reg="guizhouensis">guizhouensis</tp:taxon-name-part></tp:taxon-name></italic> (KAS 134924) by its wider conidial diameters (23–26 μm <italic>vs.</italic> 18–21.5 μm) (<xref ref-type="bibr" rid="B27">Ma et al. 2024a</xref>). Moreover, base pair comparison of <italic><tp:taxon-name><tp:taxon-name-part taxon-name-part-type="genus" reg="Neohelicomyces">N.</tp:taxon-name-part> <tp:taxon-name-part taxon-name-part-type="species" reg="wuzhishanensis">wuzhishanensis</tp:taxon-name-part></tp:taxon-name></italic> (<abbrev xmlns:xlink="http://www.w3.org/1999/xlink" xlink:title="Guizhou Culture Collection" id="ABBRID0EJQBI" xlink:type="simple">GZCC</abbrev> 23-0410) and <italic><tp:taxon-name><tp:taxon-name-part taxon-name-part-type="genus" reg="Neohelicomyces">N.</tp:taxon-name-part> <tp:taxon-name-part taxon-name-part-type="species" reg="guizhouensis">guizhouensis</tp:taxon-name-part></tp:taxon-name></italic> (<abbrev xmlns:xlink="http://www.w3.org/1999/xlink" xlink:title="Guizhou Culture Collection" id="ABBRID0EYQBI" xlink:type="simple">GZCC</abbrev> 23-0725) shows 31/539 bp differences in ITS (5.8%, gaps 13 bp), 4/530 bp differences in LSU (0.8%, gaps 3 bp), 13/877 bp differences in <italic>tef</italic>1-α (1.5%), and 23/939 bp differences in <italic>rpb</italic>2 (2.4%). Therefore, based on the multigene phylogenetic analysis and morphological differences, we introduce <italic><tp:taxon-name><tp:taxon-name-part taxon-name-part-type="genus" reg="Neohelicomyces">N.</tp:taxon-name-part> <tp:taxon-name-part taxon-name-part-type="species" reg="wuzhishanensis">wuzhishanensis</tp:taxon-name-part></tp:taxon-name></italic> as a novel species.</p></tp:treatment-sec><tp:treatment-sec><!--Section generated to contain objects referenced in tp:taxon-treatment.--><fig id="F1" position="float" orientation="portrait"><object-id xmlns:xlink="http://www.w3.org/1999/xlink" content-type="doi" xlink:type="simple">10.3897/mycokeys.121.158721.figure1</object-id><object-id xmlns:xlink="http://www.w3.org/1999/xlink" content-type="arpha" xlink:type="simple">C8772264-A62A-5A81-A807-816C55537CEC</object-id><label>Figure 1.</label><caption><p>Phylogenetic tree generated from <abbrev xmlns:xlink="http://www.w3.org/1999/xlink" xlink:title="maximum likelihood" id="ABBRID0ECXAI" xlink:type="simple">ML</abbrev> analysis based on the combined ITS, LSU, <italic>tef</italic>1-α, and <italic>rpb</italic>2 sequence data. Bootstrap support values for <abbrev xmlns:xlink="http://www.w3.org/1999/xlink" xlink:title="maximum likelihood" id="ABBRID0EKXAI" xlink:type="simple">ML</abbrev> (≥ 75%) and BI (≥ 0.95) are indicated near their respective nodes. The tree is rooted with <italic><tp:taxon-name><tp:taxon-name-part taxon-name-part-type="genus" reg="Helicotubeufia">Helicotubeufia</tp:taxon-name-part> <tp:taxon-name-part taxon-name-part-type="species" reg="hydei">hydei</tp:taxon-name-part></tp:taxon-name></italic> (MFLUCC 17-1980) and <italic><tp:taxon-name><tp:taxon-name-part taxon-name-part-type="genus" reg="Helicotubeufia">H.</tp:taxon-name-part> <tp:taxon-name-part taxon-name-part-type="species" reg="jonesii">jonesii</tp:taxon-name-part></tp:taxon-name></italic> (MFLUCC 17-0043). Ex-type strains are denoted with “T,” and newly obtained strains are in bold black fonts.</p></caption><graphic xmlns:xlink="http://www.w3.org/1999/xlink" xlink:href="mycokeys-121-237-g001.jpg" position="float" orientation="portrait" xlink:type="simple" id="oo_1405142.jpg"><uri content-type="original_file" xlink:type="simple">https://binary.pensoft.net/fig/1405142</uri></graphic></fig></tp:treatment-sec><ref-list><ref id="B27"><mixed-citation xmlns:xlink="http://www.w3.org/1999/xlink" xlink:type="simple"><person-group><name name-style="western"><surname>Ma</surname><given-names>J</given-names></name><name name-style="western"><surname>Gomdola</surname><given-names>D</given-names></name><name name-style="western"><surname>Boonmee</surname><given-names>S</given-names></name><name name-style="western"><surname>Shen</surname><given-names>HW</given-names></name><name name-style="western"><surname>Tang</surname><given-names>X</given-names></name><name name-style="western"><surname>Zhang</surname><given-names>LJ</given-names></name><name name-style="western"><surname>Lu</surname><given-names>YZ</given-names></name><name name-style="western"><surname>Hyde</surname><given-names>KD</given-names></name></person-group> (<year>2024a</year>) <article-title>Three new species of <italic><tp:taxon-name><tp:taxon-name-part taxon-name-part-type="genus">Neohelicomyces</tp:taxon-name-part></tp:taxon-name></italic> (<tp:taxon-name><tp:taxon-name-part taxon-name-part-type="order">Tubeufiales</tp:taxon-name-part></tp:taxon-name>, <tp:taxon-name><tp:taxon-name-part taxon-name-part-type="family">Tubeufiaceae</tp:taxon-name-part></tp:taxon-name>) from freshwater and terrestrial habitats in China.</article-title><source>MycoKeys</source><volume>105</volume>: <fpage>317</fpage>–<lpage>336</lpage>. <ext-link xlink:href="10.3897/mycokeys.105.124129" ext-link-type="doi" xlink:type="simple">https://doi.org/10.3897/mycokeys.105.124129</ext-link></mixed-citation></ref></ref-list></tp:taxon-treatment>
